# Supplementary material for: Myeloid GSK3α Deficiency Reduces Lesional Inflammation and Neovascularization during Atherosclerotic Progression
Source: Int J Mol Sci. 2024 Oct 10;25(20):10897. doi: 10.3390/ijms252010897 (PMC11507289; doi:10.3390/ijms252010897)
Supplement: Supplementary file 1 [file ijms-25-10897-s001.zip]

Archive with 1 entries (1 files):
- ijms-3216222-supplementary.pdf
